# Supplementary material for: Synchrony on the reef: how environmental factors shape coral spawning patterns in Acropora corals in the Maldives
Source: PeerJ. 2025 May 28;13:e19447. doi: 10.7717/peerj.19447 (PMC12126091; doi:10.7717/peerj.19447)
Supplement: Supplemental Information 4 — Each observation represents a day in which spawning of Acropora corals was recorded. [file peerj-13-19447-s004.csv]

Date	Year	Month	PFM	Pos_PFM	No_colonies	Atoll	DailyWindSpeed	DailyPpt	SST30	SST90	TideDepth
20211025	2021	October	5	5	2	Baa	15.13	2.9	28.81666667	28.93911111	0.4
20211026	2021	October	6	6	11	Baa	12.1625	0.2	28.832	28.93611111	0.5
20211119	2021	November	0	0	1	NorthMale	17.75	0	28.59066667	28.82488889	0.4
20211120	2021	November	1	1	7	NorthMale	17.5	0	28.559	28.81644444	0.4
20211123	2021	November	4	4	9	Baa	14.375	0	28.464	28.75244444	0.4
20211125	2021	November	6	6	6	Baa	13.125	1.4	28.432	28.74555556	0.5
20211127	2021	November	8	8	4	Baa	11.05	5.7	28.389	28.74011111	0.6
20220205	2022	February	-11	11	2	Baa	9.7	0	28.77966667	28.53388889	0.5
20220306	2022	March	-11	11	1	Baa	5.375	0	28.977	28.74922222	NA
20220320	2022	March	2	2	4	Baa	15.125	0	29.10733333	28.87922222	0.4
20220320	2022	March	2	2	1	NorthMale	15.125	0.5	29.112	28.90555556	0.3
20220321	2022	March	3	3	8	NorthMale	15.25	0	29.13266667	28.91333333	0.3
20220322	2022	March	4	4	2	Baa	14	0	29.123	28.89644444	0.5
20220322	2022	March	4	4	21	NorthMale	14.5	0	29.143	28.92088889	0.3
20220323	2022	March	5	5	17	Baa	10.525	0	29.13	28.90433333	0.5
20220323	2022	March	5	5	14	NorthMale	11.425	0	29.15666667	28.92822222	0.4
20220416	2022	April	0	0	2	NorthMale	7.5875	0	29.93833333	29.29944444	0.4
20220417	2022	April	1	1	20	NorthMale	9.5625	0	29.95933333	29.31266667	0.4
20220420	2022	April	4	4	1	Baa	10.25	0.4	29.93466667	29.31466667	0.4
20220421	2022	April	5	5	21	Baa	7.5	0.8	29.96033333	29.32833333	0.5
20220502	2022	May	-14	14	1	Baa	18.375	0.9	30.21866667	29.53033333	0.5
20220516	2022	May	0	0	1	NorthMale	20	0	29.97233333	29.65377778	NA
20221007	2022	October	-2	2	1	NorthMale	16.625	0	28.584	28.54833333	0.4
20221012	2022	October	3	3	1	Baa	18.875	2.8	28.643	28.37877778	NA
20221017	2022	October	8	8	9	Baa	16.125	11.1	28.562	28.33022222	0.5
20221017	2022	October	8	8	9	NorthMale	14.25	3.8	28.555	28.417	0.5
20221018	2022	October	9	9	17	NorthMale	17.75	1.7	28.53266667	28.40222222	0.5
20221025	2022	October	-13	13	3	Baa	11.15	1.7	28.33933333	28.28266667	0.3
20221106	2022	November	-2	2	13	NorthMale	9.4125	0.36	28.22733333	28.369	0.4
20221107	2022	November	-1	1	1	Baa	8	0.2	28.34633333	28.35155556	0.3
20221107	2022	November	-1	1	142	NorthMale	9.3125	0	28.232	28.373	0.3
20221108	2022	November	0	0	4	Baa	10.25	3	28.355	28.358	0.3
20221108	2022	November	0	0	3	NorthMale	10.6	0.034	28.23566667	28.376	0.3
20221109	2022	November	1	1	6	Baa	10.3125	6.3	28.36033333	28.36211111	0.3
20221110	2022	November	2	2	44	Baa	5.9375	2.8	28.368	28.36388889	0.4
20221111	2022	November	3	3	91	Baa	7.15	0.8	28.36933333	28.36388889	0.4
20221112	2022	November	4	4	59	Baa	12.675	2.3	28.37833333	28.36577778	0.4
20221113	2022	November	5	5	2	Baa	8.8875	0	28.38766667	28.36644444	0.4
20221114	2022	November	6	6	19	Baa	13.375	5.5	28.39533333	28.36511111	0.5
20221124	2022	November	-14	14	30	Baa	10.8	2.3	28.457	28.34011111	0.3
20221125	2022	November	-13	13	3	NorthMale	7.9	0.35	28.28066667	28.29055556	0.3
20221209	2022	December	1	1	5	Baa	13.75	3.3	28.44233333	28.47388889	0.4
20221212	2022	December	4	4	3	NorthMale	18.125	0.08	28.37633333	28.423	0.5
20221213	2022	December	5	5	53	NorthMale	13.875	0.2	28.37333333	28.42	0.5
20221214	2022	December	6	6	18	Baa	8.9125	0	28.4206667	28.4756667	0.6
20230112	2023	January	6	6	1	NorthMale	2.375	0.01	28.11033333	28.247	0.6
20230405	2023	April	-1	1	179	NorthMale	2.025	0	28.90533333	28.42688889	0.4
20230406	2023	April	0	0	198	NorthMale	3	0.9	28.951	28.45066667	0.4
20230407	2023	April	1	1	3	NorthMale	3.95	10.1	28.997	28.47155556	0.4
20230408	2023	April	2	2	9	NorthMale	6.2	0	29.04466667	28.49377778	0.4
20230409	2023	April	3	3	1	NorthMale	2.375	0	29.097	28.51788889	0.4
20230410	2023	April	4	4	108	Baa	10.6625	0.6	28.89666667	28.43977778	0.5
20230411	2023	April	5	5	9	Baa	7.725	0.2	28.95066667	28.46277778	0.5
20231031	2023	October	3	3	13	Baa	2.3375	2.1	29.47666667	29.48733333	0.3
20231031	2023	October	3	3	1	NorthMale	2.75	5.4	29.189	29.31522222	0.3
20231101	2023	November	4	4	73	Baa	5.7	0	29.476	29.4852222	0.4
20231101	2023	November	4	4	5	NorthMale	2.875	0.5	29.19533333	29.31122222	0.4
20231102	2023	November	5	5	243	Baa	4.875	0.7	29.47233333	29.48055556	0.4
20231102	2023	November	5	5	91	NorthMale	4.25	3.6	29.197	29.30477778	0.4
20231103	2023	November	6	6	134	Baa	5.95	5	29.46433333	29.476	0.4
20231103	2023	November	6	6	173	NorthMale	5.375	13.4	29.19166667	29.29822222	0.4
20231104	2023	November	7	7	3	Baa	8.0875	10.1	29.45866667	29.47188889	0.5
20231104	2023	November	7	7	207	NorthMale	10	26.8	29.181	29.29166667	0.4
20231112	2023	November	15	15	21	Baa	3.275	3.6	29.452	29.46822222	NA
20231113	2023	November	-14	14	8	Baa	4.15	2.2	29.457	29.47177778	0.4
20231125	2023	November	-2	2	48	NorthMale	3.0875	1.3	29.347	29.25	0.4
20231126	2023	November	-1	1	118	Baa	10.3875	0.4	29.56633333	29.48533333	0.4
20231126	2023	November	-1	1	174	NorthMale	7	0.3	29.366	29.24833333	0.4
20231127	2023	November	0	0	80	Baa	8.6875	1.8	29.58	29.48522222	0.4
20231127	2023	November	0	0	49	NorthMale	5.5	2.6	29.38433333	29.24655556	0.4
20231128	2023	November	1	1	20	Baa	9.8	7.3	29.59066667	29.485	0.4
20231214	2023	December	-13	13	1	NorthMale	13.25	9.2	29.60233333	29.34611111	0.4
20240330	2024	March	5	5	3	Baa	8.45	0.957	29.723	29.24044444	0.5
20240331	2024	March	6	6	3	Baa	6.4375	0	29.75733333	29.25655556	0.5
20240408	2024	April	14	14	2	NorthMale	4.75	2.9	30.14166667	29.41844444	0.4
20240409	2024	April	15	15	1	NorthMale	5.75	0.6	30.18566667	29.43977778	0.4
20240421	2024	April	2	2	84	Baa	8.9625	0.53	30.477	29.65244444	0.5
20240422	2024	April	1	1	24	Baa	9.725	2.9	30.50366667	29.67355556	0.4
20240426	2024	April	3	3	42	NorthMale	4	5.7	30.66733333	29.81066667	0.4
20240427	2024	April	4	4	204	NorthMale	4.875	4.9	30.71266667	29.84122222	0.4
20240507	2024	May	14	14	1	NorthMale	10.5	1.3	30.82866667	30.06477778	0.4
